# Supplementary material for: Comparative study of Plasmodium falciparum msp-1 and msp-2 Genetic Diversity in Isolates from Rural and Urban Areas in the South of Brazzaville, Republic of Congo
Source: Pathogens. 2023 May 22;12(5):742. doi: 10.3390/pathogens12050742 (PMC10221593; doi:10.3390/pathogens12050742)
Supplement: Supplementary file 1 [file pathogens-12-00742-s001.zip]

Archive with 2 entries (2 files):
- Supplementary figure1.pdf
- Supplementary tables.pdf
